# Supplementary material for: Streptomyces anthophorae sp. nov. and Streptomyces nidicola sp. nov., novel actinobacteria isolated from a solitary bee
Source: Int J Syst Evol Microbiol. 2026 Jan 29;76(1):007029. doi: 10.1099/ijsem.0.007029 (PMC12856498; doi:10.1099/ijsem.0.007029)
Supplement: Uncited Supplementary Material 2. [file ijsem-76-07029-s002.xlsx]

## Sheet: Sheet10
Table S4 – Substrate utilization: Growth on 71 substrates using Biolog GenIII microplate in 1% NaCl. Growth (+), weak growth (w), no growth (-).
Well	Broad Class	Compound Class	Compound	S. anthophorae sp. nov BH034 T	S. nidicola sp. nov BH106 T	S. fractus MV32 T	S. kunmingensis NBRC 14463 T
D8	Amino Acid/Peptide	Amino acid	D-Aspartic acid	w	w	w	w
D9	Amino Acid/Peptide	Amino acid	D-Serine	w	-	w	w
E3	Amino Acid/Peptide	Amino acid	L-Alanine	w	+	w	+
E4	Amino Acid/Peptide	Amino acid	L-Arginine	+	+	+	w
E5	Amino Acid/Peptide	Amino acid	L-Aspartic acid	+	+	+	w
E6	Amino Acid/Peptide	Amino acid	L-Glutamic acid	+	+	+	+
E7	Amino Acid/Peptide	Amino acid	L-Histidine	+	-	w	+
E9	Amino Acid/Peptide	Amino acid	L-Serine	+	+	+	+
E8	Amino Acid/Peptide	Amino acid derivative	L-Pyroglutamic acid	w	w	+	+
H2	Amino Acid/Peptide	Amino acid derivative	γ-Amino-butyric acid (GABA)	w	+	+	w
E2	Amino Acid/Peptide	Dipeptide	Glycyl-L-proline	+	+	+	+
B8	Carbohydrate	Amino sugar	N-Acetyl-D-galactosamine	+	+	+	+
B6	Carbohydrate	Amino sugar	N-Acetyl-D-glucosamine	+	+	+	+
B7	Carbohydrate	Amino sugar	N-Acetyl-β-D-mannosamine	-	-	w	-
B9	Carbohydrate	Amino sugar derivative	N-Acetyl neuraminic acid (sialic acid)	+	+	+	-
A5	Carbohydrate	Disaccharide	D-Cellobiose	+	+	+	+
A3	Carbohydrate	Disaccharide	D-Maltose	+	-	+	+
B3	Carbohydrate	Disaccharide	D-Melibiose	+	w	w	+
A4	Carbohydrate	Disaccharide	D-Trehalose	+	+	+	+
A8	Carbohydrate	Disaccharide	D-Turanose	+	w	w	-
A6	Carbohydrate	Disaccharide	Gentiobiose	+	+	+	+
A7	Carbohydrate	Disaccharide	Sucrose	+	-	+	-
B2	Carbohydrate	Disaccharide	α-D-Lactose	+	+	+	+
B5	Carbohydrate	Glycoside	D-Salicin	+	+	+	+
B4	Carbohydrate	Glycoside	β-Methyl-D-glucoside	+	w	+	w
C5	Carbohydrate	Modified monosaccharide	3-Methyl glucose	-	-	-	-
C3	Carbohydrate	Monosaccharide	D-Fructose	+	+	+	+
C4	Carbohydrate	Monosaccharide	D-Galactose	+	+	w	+
C2	Carbohydrate	Monosaccharide	D-Mannose	+	+	+	+
C1	Carbohydrate	Monosaccharide	α-D-Glucose	+	+	+	+
C6	Carbohydrate	Monosaccharide (deoxy sugar)	D-Fucose	+	-	+	w
C7	Carbohydrate	Monosaccharide (deoxy sugar)	L-Fucose	w	-	+	+
C8	Carbohydrate	Monosaccharide (deoxy sugar)	L-Rhamnose	+	+	+	+
B1	Carbohydrate	Oligosaccharide	D-Raffinose	+	w	+	+
A9	Carbohydrate	Oligosaccharide	Stachyose	+	-	+	w
D7	Carbohydrate	Phosphorylated sugar	D-Fructose 6-phosphate	+	-	+	w
D6	Carbohydrate	Phosphorylated sugar	D-Glucose 6-phosphate	+	w	+	w
D3	Carbohydrate	Sugar alcohol (polyol)	D-Arabitol	+	+	+	+
D2	Carbohydrate	Sugar alcohol (polyol)	D-Mannitol	+	+	+	+
D1	Carbohydrate	Sugar alcohol (polyol)	D-Sorbitol	w	w	w	-
D5	Carbohydrate	Sugar alcohol (polyol)	Glycerol	+	+	+	+
D4	Carbohydrate	Sugar alcohol (polyol)	myo-Inositol	w	-	w	-
C9	Nucleoside/Nucleotide	Nucleoside	Inosine	+	+	+	+
F6	Organic Acid	Amide derivative	Glucuronamide	w	w	w	w
G1	Organic Acid	Aromatic organic acid	p-Hydroxyphenylacetic acid	-	-	-	-
G9	Organic Acid	Dicarboxylic acid derivative	Bromo-succinic acid	+	w	+	w
G4	Organic Acid	Hydroxy acid	L-Lactic acid	+	w	+	-
H3	Organic Acid	Hydroxy acid	α-Hydroxybutyric acid	+	w	w	+
H4	Organic Acid	Hydroxy acid	β-Hydroxy-D,L-butyric acid	+	+	+	+
H6	Organic Acid	Keto acid	Acetoacetic acid	w	w	w	w
H5	Organic Acid	Keto acid	α-Ketobutyric acid	+	+	+	+
G6	Organic Acid	Keto acid (TCA cycle)	α-Ketoglutaric acid	w	w	w	w
G2	Organic Acid	Keto acid derivative	Methyl pyruvate	w	w	+	+
H9	Organic Acid	Organic acid (1C)	Formic acid	w	+	+	-
F8	Organic Acid	Organic acid (cyclitol derivative)	Quinic acid	+	+	+	+
F4	Organic Acid	Organic acid (sugar acid)	D-Gluconic acid	+	+	+	+
G5	Organic Acid	Organic acid (TCA cycle)	Citric acid	+	+	+	+
G7	Organic Acid	Organic acid (TCA cycle)	D-Malic acid	+	+	+	-
G8	Organic Acid	Organic acid (TCA cycle)	L-Malic acid	+	+	+	+
F2	Organic Acid	Organic acid (uronic acid)	D-Galacturonic acid	+	w	+	+
F5	Organic Acid	Organic acid (uronic acid)	D-Glucuronic acid	+	+	+	+
G3	Organic Acid	Organic acid ester	D-Lactic acid methyl ester	w	-	w	w
H8	Organic Acid	Short-chain fatty acid	Acetic acid	w	+	w	+
H7	Organic Acid	Short-chain fatty acid	Propionic acid	+	+	+	+
F9	Organic Acid	Sugar acid (dicarboxylic acid)	D-Saccharic acid	+	+	+	w
F7	Organic Acid	Sugar acid (dicarboxylic acid)	Mucic acid (galactaric acid)	w	+	+	w
F3	Organic Acid	Sugar acid (lactone)	L-Galactonic acid lactone	+	+	+	+
H1	Polymer/Complex	Complex polymer (detergent)	Tween 40	+	+	+	+
F1	Polymer/Complex	Polysaccharide	Pectin	-	-	w	w
A2	Polymer/Complex	Polysaccharide (oligoglucan)	Dextrin	+	+	+	+
E1	Polymer/Complex	Protein / polymer	Gelatin	+	+	+	w
A1			negative control	-	-	-	-
A10			positive control	+	+	+	+
